# Supplementary material for: Developing a Method to Estimate the Downstream Metabolite Signals from Hyperpolarized [1-13C]Pyruvate
Source: Sensors (Basel). 2022 Jul 22;22(15):5480. doi: 10.3390/s22155480 (PMC9332172; doi:10.3390/s22155480)
Supplement: Supplementary file 1 [file sensors-22-05480-s001.zip]

Archive with 1 entries (1 files):
- sensors-1773343-supplementary.pdf
